# Supplementary material for: Fully Automated Macro- and Microfluidic Production of [68Ga]Ga-Citrate on mAIO® and iMiDEVTM Modules
Source: Molecules. 2022 Feb 1;27(3):994. doi: 10.3390/molecules27030994 (PMC8838513; doi:10.3390/molecules27030994)
Supplement: Supplementary file 1 [file molecules-27-00994-s001.zip]

Archive with 1 entries (1 files):
- molecules-1540852-supplementary.pdf
